# Supplementary material for: Predicting Early Disease Recurrence of Pancreatic Cancer following Surgery: Determining the Role of NUDT15 as a Prognostic Biomarker
Source: Curr Oncol. 2022 Apr 6;29(4):2516–29. doi: 10.3390/curroncol29040206 (PMC9032287; doi:10.3390/curroncol29040206)
Supplement: Supplementary file 1 [file curroncol-29-00206-s001.zip]

Archive with 1 entries (1 files):
- curroncol-1589507-supplementary.pdf
